# Supplementary material for: Transcatheter versus Isolated Surgical Aortic Valve Replacement in Young High-Risk Patients: A Propensity Score-Matched Analysis
Source: J Clin Med. 2021 Aug 3;10(15):3447. doi: 10.3390/jcm10153447 (PMC8346998; doi:10.3390/jcm10153447)
Supplement: Supplementary file 1 [file jcm-10-03447-s001.zip]

Archive with 1 entries (1 files):
- jcm-1293659-supplementary.pdf
